# Supplementary material for: Autoantigens PLA2R and THSD7A in membranous nephropathy share a common epitope motif in the N-terminal domain
Source: J Autoimmun. 2020 Jan;106:102308. doi: 10.1016/j.jaut.2019.102308 (PMC7471840; doi:10.1016/j.jaut.2019.102308)
Supplement: Multimedia component 1 [file mmc1.xml]

<?xml version="1.0" encoding="UTF-8" standalone="no"?><data:data><datasets><author>paul.brenchley@manchester.ac.uk</author><type>0</type><dataset><value>1</value><reason>Data will be made available on request</reason><comments/></dataset></datasets></data:data>
